# Supplementary material for: A genome-wide association study for harness racing success in the Norwegian-Swedish coldblooded trotter reveals genes for learning and energy metabolism
Source: BMC Genet. 2018 Aug 29;19:80. doi: 10.1186/s12863-018-0670-3 (PMC6114527; doi:10.1186/s12863-018-0670-3)
Supplement: Supplementary file 3 — Functional classification gene list from PANTHER analysis. (XLSX 27 kb) [file 12863_2018_670_MOESM3_ESM.xlsx]

## Sheet: Additional File 2
Functional classification gene list resulting from PANTHER analysis
Gene ID	Mapped IDs	Gene Name; Gene Symbol; Ortholog	PANTHER Family/Subfamily	PANTHER Protein Class
HORSE|Ensembl=ENSECAG00000011630|UniProtKB=F7BG76	ENSECAG00000011630	Uncharacterized protein;FBXO5;ortholog	F-BOX ONLY PROTEIN 5 (PTHR15493:SF8)
HORSE|Ensembl=ENSECAG00000005071|UniProtKB=F6RB14	ENSECAG00000005071	Uncharacterized protein;LSM10;ortholog	U7 SNRNA-ASSOCIATED SM-LIKE PROTEIN LSM10 (PTHR21196:SF1)
HORSE|Ensembl=ENSECAG00000013445|UniProtKB=F7AG92	ENSECAG00000013445	Uncharacterized protein;ADPRHL2;ortholog	POLY(ADP-RIBOSE) GLYCOHYDROLASE ARH3 (PTHR16222:SF24)	hydrolase(PC00121)
HORSE|Ensembl=ENSECAG00000009472|UniProtKB=F6ZPJ4	ENSECAG00000009472	Uncharacterized protein;CLSPN;ortholog	CLASPIN (PTHR14396:SF10)
HORSE|Ensembl=ENSECAG00000018969|UniProtKB=F7A475	ENSECAG00000018969	Uncharacterized protein;unassigned;ortholog	SUBFAMILY NOT NAMED (PTHR23267:SF332)	immunoglobulin(PC00123)
HORSE|Ensembl=ENSECAG00000000959|UniProtKB=F6VN00	ENSECAG00000006843	Uncharacterized protein;unassigned;ortholog	LINE-1 RETROTRANSPOSABLE ELEMENT ORF1 PROTEIN (PTHR11505:SF195)
HORSE|Ensembl=ENSECAG00000015530|UniProtKB=F6W1A9	ENSECAG00000015530	Importin subunit alpha;KPNA3;ortholog	IMPORTIN SUBUNIT ALPHA-4 (PTHR23316:SF6)	transfer/carrier protein(PC00219)
HORSE|Ensembl=ENSECAG00000016742|UniProtKB=F7AZ87	ENSECAG00000016742	Uncharacterized protein;TJP2;ortholog	TIGHT JUNCTION PROTEIN ZO-2 (PTHR13865:SF26)	tight junction(PC00214)
HORSE|Ensembl=ENSECAG00000017729|UniProtKB=F6ZAV3	ENSECAG00000017729	Uncharacterized protein;RABGAP1;ortholog	RAB GTPASE-ACTIVATING PROTEIN 1 (PTHR22957:SF439)	G-protein modulator(PC00022);cysteine protease(PC00081)
HORSE|Ensembl=ENSECAG00000000933|UniProtKB=F7D6G0	ENSECAG00000000933	Uncharacterized protein;MRPS15;ortholog	28S RIBOSOMAL PROTEIN S15, MITOCHONDRIAL (PTHR46685:SF1)
HORSE|Ensembl=ENSECAG00000013000|UniProtKB=F6Q5R1	ENSECAG00000013000	Uncharacterized protein;unassigned;ortholog	SUBFAMILY NOT NAMED (PTHR19343:SF0)
HORSE|Ensembl=ENSECAG00000018146|UniProtKB=F7ASY5	ENSECAG00000018146	Uncharacterized protein;VPS36;ortholog	VACUOLAR PROTEIN-SORTING-ASSOCIATED PROTEIN 36 (PTHR13128:SF12)
HORSE|Ensembl=ENSECAG00000020150|UniProtKB=F7CFD0	ENSECAG00000020150	Uncharacterized protein;EVA1B;ortholog	PROTEIN EVA-1 HOMOLOG B (PTHR46780:SF6)
HORSE|Ensembl=ENSECAG00000022176|UniProtKB=F7BKF2	ENSECAG00000022176	Uncharacterized protein;RC3H2;ortholog	ROQUIN-2 (PTHR13139:SF2)
HORSE|Ensembl=ENSECAG00000000660|UniProtKB=F7CB56	ENSECAG00000000660	Uncharacterized protein;unassigned;ortholog	PROKINETICIN-2 (PTHR18821:SF8)	peptide hormone(PC00179)
HORSE|Ensembl=ENSECAG00000011917|UniProtKB=F6RU57	ENSECAG00000011917	Uncharacterized protein;DOCK8;ortholog	DEDICATOR OF CYTOKINESIS PROTEIN 8 (PTHR23317:SF74)	guanyl-nucleotide exchange factor(PC00113)
HORSE|Ensembl=ENSECAG00000021688|UniProtKB=F6X468	ENSECAG00000021688	Uncharacterized protein;NEK3;ortholog	SERINE/THREONINE-PROTEIN KINASE NEK3 (PTHR44984:SF1)
HORSE|Ensembl=ENSECAG00000008029|UniProtKB=F6TBL4	ENSECAG00000008029	Uncharacterized protein;ATF7IP;ortholog	ACTIVATING TRANSCRIPTION FACTOR 7-INTERACTING PROTEIN 1 (PTHR23210:SF22)
HORSE|Ensembl=ENSECAG00000013533|UniProtKB=F7ALX6	ENSECAG00000013533	Uncharacterized protein;unassigned;ortholog	LINE-1 RETROTRANSPOSABLE ELEMENT ORF1 PROTEIN (PTHR11505:SF195)
HORSE|Ensembl=ENSECAG00000017397|UniProtKB=F7AI37	ENSECAG00000017397	Uncharacterized protein;ZBTB26;ortholog	ZINC FINGER AND BTB DOMAIN-CONTAINING PROTEIN 26 (PTHR24399:SF14)
HORSE|Ensembl=ENSECAG00000007879|UniProtKB=F7CJ27	ENSECAG00000007879	Uncharacterized protein;unassigned;ortholog	SUBFAMILY NOT NAMED (PTHR19367:SF4)	defense/immunity protein(PC00090)
HORSE|Ensembl=ENSECAG00000002800|UniProtKB=F6TP41	ENSECAG00000002800	Olfactory receptor;LOC100071460;ortholog	SUBFAMILY NOT NAMED (PTHR26451:SF58)
HORSE|Ensembl=ENSECAG00000012717|UniProtKB=F6Q7D9	ENSECAG00000012717	Uncharacterized protein;unassigned;ortholog	SUBFAMILY NOT NAMED (PTHR19433:SF86)	immunoglobulin receptor superfamily(PC00124)
HORSE|Ensembl=ENSECAG00000013978|UniProtKB=F7A293	ENSECAG00000013978	Uncharacterized protein;SOX5;ortholog	TRANSCRIPTION FACTOR SOX-5 (PTHR45789:SF3)
HORSE|Ensembl=ENSECAG00000016994|UniProtKB=F6X2M9	ENSECAG00000016994	Uncharacterized protein;LOC100050554;ortholog	SUBFAMILY NOT NAMED (PTHR24271:SF15)	serine protease(PC00203)
HORSE|Ensembl=ENSECAG00000004418|UniProtKB=F7AY54	ENSECAG00000004418	Olfactory receptor;unassigned;ortholog	SUBFAMILY NOT NAMED (PTHR26451:SF211)
HORSE|Ensembl=ENSECAG00000003270|UniProtKB=F6X727	ENSECAG00000003270	Uncharacterized protein;LOC100071445;ortholog	OLFACTORY RECEPTOR 356 (PTHR26451:SF205)
HORSE|Ensembl=ENSECAG00000008974|UniProtKB=F6X5A7	ENSECAG00000008974	Uncharacterized protein;FOXP1;ortholog	FORKHEAD BOX PROTEIN P1 (PTHR45796:SF3)
HORSE|Ensembl=ENSECAG00000013788|UniProtKB=F7BBJ0	ENSECAG00000013788	Rho GDP-dissociation inhibitor 2-like protein;ARHGDIB;ortholog	RHO GDP-DISSOCIATION INHIBITOR 2 (PTHR10980:SF15)	G-protein modulator(PC00022);signaling molecule(PC00207)
HORSE|Ensembl=ENSECAG00000009589|UniProtKB=F6YUC4	ENSECAG00000009589	Uncharacterized protein;unassigned;ortholog	SUBFAMILY NOT NAMED (PTHR24271:SF15)	serine protease(PC00203)
HORSE|Ensembl=ENSECAG00000011031|UniProtKB=F7D026	ENSECAG00000011031	Uncharacterized protein;unassigned;ortholog	SUBFAMILY NOT NAMED (PTHR19433:SF68)	immunoglobulin receptor superfamily(PC00124)
HORSE|Ensembl=ENSECAG00000016091|UniProtKB=F6XCU4	ENSECAG00000016091	Uncharacterized protein;ATG16L1;ortholog	AUTOPHAGY-RELATED PROTEIN 16-1 (PTHR19878:SF6)
HORSE|Ensembl=ENSECAG00000000131|UniProtKB=F7CP34	ENSECAG00000000131	Uncharacterized protein;FAM124A;ortholog	PROTEIN FAM124A (PTHR14715:SF4)
HORSE|Ensembl=ENSECAG00000014867|UniProtKB=F7D2U1	ENSECAG00000014867	Uncharacterized protein;PLBD1;ortholog	PHOSPHOLIPASE B-LIKE 1 (PTHR12370:SF1)	cysteine protease(PC00081)
HORSE|Ensembl=ENSECAG00000002353|UniProtKB=F6VFV9	ENSECAG00000004150	Histone H4;LOC100054521;ortholog	HISTONE H4 (PTHR10484:SF163)	histone(PC00118)
HORSE|Ensembl=ENSECAG00000007398|UniProtKB=F7E1D8	ENSECAG00000007398	Uncharacterized protein;unassigned;ortholog	SUBFAMILY NOT NAMED (PTHR25952:SF231)
HORSE|Ensembl=ENSECAG00000011533|UniProtKB=F6ZSI0	ENSECAG00000011533	Uncharacterized protein;unassigned;ortholog	SUBFAMILY NOT NAMED (PTHR19339:SF5)
HORSE|Ensembl=ENSECAG00000003227|UniProtKB=F6YJ14	ENSECAG00000003227	Uncharacterized protein;unassigned;ortholog	FORKHEAD BOX PROTEIN D4-RELATED (PTHR11829:SF350)	DNA binding protein(PC00009);winged helix/forkhead transcription factor(PC00246)
HORSE|Ensembl=ENSECAG00000012236|UniProtKB=F6WF57	ENSECAG00000012236	Uncharacterized protein;unassigned;ortholog	LINE-1 RETROTRANSPOSABLE ELEMENT ORF2 PROTEIN (PTHR19446:SF399)
HORSE|Ensembl=ENSECAG00000000232|UniProtKB=F7DXY5	ENSECAG00000000232	Uncharacterized protein;WDFY2;ortholog	WD REPEAT AND FYVE DOMAIN-CONTAINING PROTEIN 2 (PTHR46189:SF3)
HORSE|Ensembl=ENSECAG00000002759|UniProtKB=F6WJR8	ENSECAG00000002759	Uncharacterized protein;MTRF1L;ortholog	PEPTIDE CHAIN RELEASE FACTOR 1-LIKE, MITOCHONDRIAL (PTHR43804:SF3)	translation release factor(PC00225)
HORSE|Ensembl=ENSECAG00000010805|UniProtKB=F7DQ57	ENSECAG00000010805	Uncharacterized protein;PGM5;ortholog	PHOSPHOGLUCOMUTASE-LIKE PROTEIN 5 (PTHR22573:SF27)
HORSE|Ensembl=ENSECAG00000002222|UniProtKB=F6VXT7	ENSECAG00000002222	Uncharacterized protein;ZBTB6;ortholog	ZINC FINGER AND BTB DOMAIN-CONTAINING PROTEIN 6 (PTHR24399:SF36)
HORSE|Ensembl=ENSECAG00000004553|UniProtKB=F6R2V0	ENSECAG00000004553	Olfactory receptor;LOC100071358;ortholog	OLFACTORY RECEPTOR 1J1 (PTHR26451:SF213)
HORSE|Ensembl=ENSECAG00000008800|UniProtKB=F6XB91	ENSECAG00000008800	Uncharacterized protein;ZMYM4;ortholog	ZINC FINGER MYM-TYPE PROTEIN 4 (PTHR45736:SF5)	kinase inhibitor(PC00139)
HORSE|Ensembl=ENSECAG00000010993|UniProtKB=F7DFT9	ENSECAG00000010993	Uncharacterized protein;unassigned;ortholog	LD07058P (PTHR31661:SF1)
HORSE|Ensembl=ENSECAG00000023247|UniProtKB=F6WAQ2	ENSECAG00000023247	Uncharacterized protein;GRIN2B;ortholog	GLUTAMATE RECEPTOR IONOTROPIC, NMDA 2B (PTHR18966:SF382)
HORSE|Ensembl=ENSECAG00000023412|UniProtKB=A0A0A0MPX1	ENSECAG00000023412	Uncharacterized protein;unassigned;ortholog	DOUBLESEX- AND MAB-3-RELATED TRANSCRIPTION FACTOR 3 (PTHR12322:SF73)
HORSE|Ensembl=ENSECAG00000005445|UniProtKB=F7CIR0	ENSECAG00000005445	Olfactory receptor;LOC100071329;ortholog	OLFACTORY RECEPTOR 1J4 (PTHR26451:SF207)
HORSE|Ensembl=ENSECAG00000005808|UniProtKB=F7AWP2	ENSECAG00000005808	Uncharacterized protein;unassigned;ortholog
HORSE|Ensembl=ENSECAG00000004611|UniProtKB=F6SBP1	ENSECAG00000004611	Uncharacterized protein;ARL11;ortholog	ADP-RIBOSYLATION FACTOR-LIKE PROTEIN 11 (PTHR11711:SF172)
HORSE|Ensembl=ENSECAG00000019764|UniProtKB=F7CMV4	ENSECAG00000019764	Uncharacterized protein;unassigned;ortholog
HORSE|Ensembl=ENSECAG00000022012|UniProtKB=F6YKZ3	ENSECAG00000022012	Uncharacterized protein;unassigned;ortholog	SUBFAMILY NOT NAMED (PTHR19343:SF0)
HORSE|Ensembl=ENSECAG00000004460|UniProtKB=F6PSN3	ENSECAG00000004460	Olfactory receptor;LOC100071365;ortholog	OLFACTORY RECEPTOR (PTHR26451:SF164)
HORSE|Ensembl=ENSECAG00000017353|UniProtKB=F6RHE9	ENSECAG00000017353	Uncharacterized protein;SYNE1;ortholog	NESPRIN-1 (PTHR14514:SF3)
HORSE|Ensembl=ENSECAG00000014166|UniProtKB=F7AU16	ENSECAG00000014166	Uncharacterized protein;PDE6H;ortholog	RETINAL CONE RHODOPSIN-SENSITIVE CGMP 3',5'-CYCLIC PHOSPHODIESTERASE SUBUNIT GAMMA (PTHR12122:SF5)	esterase(PC00097);phosphodiesterase(PC00185)
HORSE|Ensembl=ENSECAG00000018964|UniProtKB=F7A4Q1	ENSECAG00000018964	Uncharacterized protein;unassigned;ortholog	SUBFAMILY NOT NAMED (PTHR23267:SF158)	immunoglobulin(PC00123)
HORSE|Ensembl=ENSECAG00000022231|UniProtKB=F6YP60	ENSECAG00000022231	Uncharacterized protein;RGS17;ortholog	REGULATOR OF G-PROTEIN SIGNALING 17 (PTHR10845:SF196)	G-protein modulator(PC00022)
HORSE|Ensembl=ENSECAG00000002666|UniProtKB=F6U3T0	ENSECAG00000002666	Uncharacterized protein;LOC100071469;ortholog	OLFACTORY RECEPTOR 1L6 (PTHR26451:SF342)
HORSE|Ensembl=ENSECAG00000023609|UniProtKB=F7CQP2	ENSECAG00000023609	Uncharacterized protein;unassigned;ortholog	DOUBLESEX- AND MAB-3-RELATED TRANSCRIPTION FACTOR 2 (PTHR12322:SF72)
HORSE|Ensembl=ENSECAG00000021272|UniProtKB=F6TG35	ENSECAG00000021272	Uncharacterized protein;EBPL;ortholog	EMOPAMIL-BINDING PROTEIN-LIKE (PTHR14207:SF1)	isomerase(PC00135)
HORSE|Ensembl=ENSECAG00000005712|UniProtKB=F7CTP6	ENSECAG00000005712	Olfactory receptor;OR1Q1;ortholog	OLFACTORY RECEPTOR 1Q1 (PTHR26451:SF92)
HORSE|Ensembl=ENSECAG00000010721|UniProtKB=F6R013	ENSECAG00000010721	Matrix Gla protein;MGP;ortholog	MATRIX GLA PROTEIN (PTHR10109:SF0)
HORSE|Ensembl=ENSECAG00000019552|UniProtKB=F7E1R5	ENSECAG00000019552	Solute carrier organic anion transporter family member;SLCO1C1;ortholog	SOLUTE CARRIER ORGANIC ANION TRANSPORTER FAMILY MEMBER 1C1 (PTHR11388:SF99)	protease inhibitor(PC00191);transporter(PC00227)
HORSE|Ensembl=ENSECAG00000021442|UniProtKB=F6S4Z0	ENSECAG00000021442	Uncharacterized protein;unassigned;ortholog	CATHEPSIN G (PTHR24271:SF13)	serine protease(PC00203)
HORSE|Ensembl=ENSECAG00000002169|UniProtKB=F6W562	ENSECAG00000002169	Uncharacterized protein;OR1K1;ortholog	OLFACTORY RECEPTOR 1K1 (PTHR26451:SF833)
HORSE|Ensembl=ENSECAG00000003680|UniProtKB=F6XGR7	ENSECAG00000003680	Uncharacterized protein;unassigned;ortholog	SUBFAMILY NOT NAMED (PTHR23267:SF6)	immunoglobulin(PC00123)
HORSE|Ensembl=ENSECAG00000015241|UniProtKB=F7DS31	ENSECAG00000015241	Uncharacterized protein;unassigned;ortholog	SUBFAMILY NOT NAMED (PTHR19433:SF52)	immunoglobulin receptor superfamily(PC00124)
HORSE|Ensembl=ENSECAG00000018029|UniProtKB=F6PNI6	ENSECAG00000018029	Uncharacterized protein;THSD1;ortholog	THROMBOSPONDIN TYPE-1 DOMAIN-CONTAINING PROTEIN 1 (PTHR16311:SF3)
HORSE|Ensembl=ENSECAG00000021985|UniProtKB=F6WRG7	ENSECAG00000021985	Uncharacterized protein;unassigned;ortholog	SUBFAMILY NOT NAMED (PTHR19433:SF114)	immunoglobulin receptor superfamily(PC00124)
HORSE|Ensembl=ENSECAG00000014888|UniProtKB=F7DMM6	ENSECAG00000014888	Uncharacterized protein;NEK5;ortholog	SERINE/THREONINE-PROTEIN KINASE NEK5 (PTHR44899:SF1)
HORSE|Ensembl=ENSECAG00000005943|UniProtKB=F7ABI1	ENSECAG00000005943	Olfactory receptor;OR1L3;ortholog	OLFACTORY RECEPTOR 1L3 (PTHR26451:SF198)
HORSE|Ensembl=ENSECAG00000000645|UniProtKB=F6U0X9	ENSECAG00000000645	Uncharacterized protein;NR2C1;ortholog	NUCLEAR RECEPTOR SUBFAMILY 2 GROUP C MEMBER 1 (PTHR24083:SF49)	C4 zinc finger nuclear receptor(PC00169);nucleic acid binding(PC00171);receptor(PC00197)
HORSE|Ensembl=ENSECAG00000012785|UniProtKB=F6PJG2	ENSECAG00000012785	Uncharacterized protein;TRAV29DV5;ortholog	T-CELL RECEPTOR ALPHA CHAIN V REGION CTL-L17 (PTHR19343:SF1)
HORSE|Ensembl=ENSECAG00000018813|UniProtKB=F7AV13	ENSECAG00000018813	Guanylate cyclase;GUCY2C;ortholog	HEAT-STABLE ENTEROTOXIN RECEPTOR (PTHR11920:SF347)	adenylate cyclase(PC00043);guanylate cyclase(PC00114)
HORSE|Ensembl=ENSECAG00000011936|UniProtKB=F7BEU2	ENSECAG00000011936	Uncharacterized protein;unassigned;ortholog	SUBFAMILY NOT NAMED (PTHR19433:SF85)	immunoglobulin receptor superfamily(PC00124)
HORSE|Ensembl=ENSECAG00000021853|UniProtKB=F6XTP1	ENSECAG00000021853	Uncharacterized protein;PTAR1;ortholog	PROTEIN PRENYLTRANSFERASE ALPHA SUBUNIT REPEAT-CONTAINING PROTEIN 1 (PTHR11129:SF3)	acyltransferase(PC00042)
HORSE|Ensembl=ENSECAG00000016243|UniProtKB=F6V0M8	ENSECAG00000016243	Uncharacterized protein;unassigned;ortholog	SUBFAMILY NOT NAMED (PTHR24271:SF15)	serine protease(PC00203)
HORSE|Ensembl=ENSECAG00000008322|UniProtKB=F6VQS2	ENSECAG00000008322	Uncharacterized protein;GZMH;ortholog	SUBFAMILY NOT NAMED (PTHR24271:SF15)	serine protease(PC00203)
HORSE|Ensembl=ENSECAG00000018162|UniProtKB=F6RQR4	ENSECAG00000018162	Olfactory receptor;LOC100147676;ortholog	SUBFAMILY NOT NAMED (PTHR26451:SF58)
HORSE|Ensembl=ENSECAG00000024686|UniProtKB=F6RD43	ENSECAG00000024686	Uncharacterized protein;AGO4;ortholog	PROTEIN ARGONAUTE-4 (PTHR22891:SF26)
HORSE|Ensembl=ENSECAG00000013014|UniProtKB=F6PH89	ENSECAG00000013014	Uncharacterized protein;TRAV30;ortholog	SUBFAMILY NOT NAMED (PTHR19433:SF80)	immunoglobulin receptor superfamily(PC00124)
HORSE|Ensembl=ENSECAG00000024353|UniProtKB=F6QQB3	ENSECAG00000024353	Uncharacterized protein;AGO1;ortholog	PROTEIN ARGONAUTE-1 (PTHR22891:SF17)
HORSE|Ensembl=ENSECAG00000024999|UniProtKB=F6RKH3	ENSECAG00000024999	Uncharacterized protein;SMC5;ortholog	STRUCTURAL MAINTENANCE OF CHROMOSOMES PROTEIN 5 (PTHR45916:SF1)
HORSE|Ensembl=ENSECAG00000017894|UniProtKB=F6PVP2	ENSECAG00000017894	Uncharacterized protein;CKAP2;ortholog	CYTOSKELETON-ASSOCIATED PROTEIN 2 (PTHR16076:SF8)
HORSE|Ensembl=ENSECAG00000023972|UniProtKB=F6WT83	ENSECAG00000023972	Uncharacterized protein;unassigned;ortholog	PROTEIN ARGONAUTE-3 (PTHR22891:SF3)
HORSE|Ensembl=ENSECAG00000023618|UniProtKB=F7CQ55	ENSECAG00000023618	Uncharacterized protein;IAPP;ortholog	ISLET AMYLOID POLYPEPTIDE (PTHR10505:SF4)	peptide hormone(PC00179)
HORSE|Ensembl=ENSECAG00000021253|UniProtKB=F6TFS0	ENSECAG00000021253	Uncharacterized protein;PDCL;ortholog	PHOSDUCIN-LIKE PROTEIN (PTHR46052:SF4)
HORSE|Ensembl=ENSECAG00000006025|UniProtKB=F7A1A7	ENSECAG00000006025	Uncharacterized protein;unassigned;ortholog	OLFACTORY RECEPTOR 1L6 (PTHR26451:SF342)
HORSE|Ensembl=ENSECAG00000018974|UniProtKB=F6ZZS9	ENSECAG00000018974	Uncharacterized protein;NEU2;ortholog	SIALIDASE-2 (PTHR10628:SF6)	hydrolase(PC00121)
HORSE|Ensembl=ENSECAG00000004564|UniProtKB=F6PK65	ENSECAG00000004564	Uncharacterized protein;CCDC70;ortholog	COILED-COIL DOMAIN-CONTAINING PROTEIN 70 (PTHR21533:SF22)
HORSE|Ensembl=ENSECAG00000020027|UniProtKB=F7DCW8	ENSECAG00000020027	Uncharacterized protein;unassigned;ortholog	LINE-1 RETROTRANSPOSABLE ELEMENT ORF1 PROTEIN (PTHR11505:SF195)
HORSE|Ensembl=ENSECAG00000022193|UniProtKB=F6X3N4	ENSECAG00000022193	Uncharacterized protein;unassigned;ortholog	SUBFAMILY NOT NAMED (PTHR24271:SF15)	serine protease(PC00203)
HORSE|Ensembl=ENSECAG00000000849|UniProtKB=F7DWU5	ENSECAG00000000849	Uncharacterized protein;unassigned;ortholog	LINE-1 RETROTRANSPOSABLE ELEMENT ORF1 PROTEIN (PTHR11505:SF195)
HORSE|Ensembl=ENSECAG00000011691|UniProtKB=F7APQ6	ENSECAG00000011691	Uncharacterized protein;ERP27;ortholog	ENDOPLASMIC RETICULUM RESIDENT PROTEIN 27 (PTHR18929:SF193)
HORSE|Ensembl=ENSECAG00000006010|UniProtKB=F7A5A4	ENSECAG00000006010	Uncharacterized protein;unassigned;ortholog	OLFACTORY RECEPTOR 1L6 (PTHR26451:SF342)
HORSE|Ensembl=ENSECAG00000019497|UniProtKB=F7BUY8	ENSECAG00000019497	Uncharacterized protein;INPP5D;ortholog	PHOSPHATIDYLINOSITOL 3,4,5-TRISPHOSPHATE 5-PHOSPHATASE 1-RELATED (PTHR46051:SF3)
HORSE|Ensembl=ENSECAG00000008038|UniProtKB=F6Q9I5	ENSECAG00000008038	Uncharacterized protein;LOC100062728;ortholog	TENEURIN-4 (PTHR11219:SF9)
HORSE|Ensembl=ENSECAG00000014255|UniProtKB=F7C439	ENSECAG00000014255	Uncharacterized protein;SAG;ortholog	S-ARRESTIN (PTHR11792:SF15)	enzyme modulator(PC00095)
HORSE|Ensembl=ENSECAG00000024246|UniProtKB=F6X820	ENSECAG00000024246	Uncharacterized protein;GIGYF2;ortholog	GRB10-INTERACTING GYF PROTEIN 2 (PTHR14445:SF38)
HORSE|Ensembl=ENSECAG00000023519|UniProtKB=F6Z505	ENSECAG00000023519	UDP-glucuronosyltransferase;UGT1A6;ortholog	UDP-GLUCURONOSYLTRANSFERASE 1-3-RELATED (PTHR11926:SF173)
HORSE|Ensembl=ENSECAG00000003721|UniProtKB=F6Y447	ENSECAG00000003721	Uncharacterized protein;LOC100071438;ortholog	SUBFAMILY NOT NAMED (PTHR26451:SF816)
HORSE|Ensembl=ENSECAG00000022155|UniProtKB=F6XED6	ENSECAG00000022155	Uncharacterized protein;unassigned;ortholog	SUBFAMILY NOT NAMED (PTHR26451:SF203)
HORSE|Ensembl=ENSECAG00000005406|UniProtKB=F6QJK9	ENSECAG00000005406	Olfactory receptor;LOC100071346;ortholog	OLFACTORY RECEPTOR 1L8 (PTHR26451:SF277)
HORSE|Ensembl=ENSECAG00000008853|UniProtKB=F6T825	ENSECAG00000008853	Uncharacterized protein;SMCO3;ortholog	SINGLE-PASS MEMBRANE AND COILED-COIL DOMAIN-CONTAINING PROTEIN 3 (PTHR35972:SF1)
HORSE|Ensembl=ENSECAG00000005879|UniProtKB=F7ABY9	ENSECAG00000005879	Olfactory receptor;OR1L1;ortholog	OLFACTORY RECEPTOR 1L1 (PTHR26451:SF39)
HORSE|Ensembl=ENSECAG00000002846|UniProtKB=F6YIS7	ENSECAG00000002846	Olfactory receptor;LOC100071448;ortholog	OLFACTORY RECEPTOR 1N2 (PTHR26451:SF156)
HORSE|Ensembl=ENSECAG00000013705|UniProtKB=F6ZM53	ENSECAG00000013705	Uncharacterized protein;unassigned;ortholog	SUBFAMILY NOT NAMED (PTHR19433:SF86)	immunoglobulin receptor superfamily(PC00124)
HORSE|Ensembl=ENSECAG00000005418|UniProtKB=F6QJ11	ENSECAG00000005418	Uncharacterized protein;unassigned;ortholog	LINE-1 RETROTRANSPOSABLE ELEMENT ORF1 PROTEIN (PTHR11505:SF195)
HORSE|Ensembl=ENSECAG00000010049|UniProtKB=F7B920	ENSECAG00000010049	Uncharacterized protein;TMEM252;ortholog	TRANSMEMBRANE PROTEIN 252 (PTHR35682:SF1)
HORSE|Ensembl=ENSECAG00000012799|UniProtKB=F6SGD1	ENSECAG00000012799	Uncharacterized protein;COL8A2;ortholog	COLLAGEN ALPHA-2(VIII) CHAIN (PTHR24023:SF855)	extracellular matrix structural protein(PC00103)
HORSE|Ensembl=ENSECAG00000011300|UniProtKB=F7BI59	ENSECAG00000011300	Uncharacterized protein;unassigned;ortholog	SUBFAMILY NOT NAMED (PTHR19433:SF88)	immunoglobulin receptor superfamily(PC00124)
HORSE|Ensembl=ENSECAG00000021795|UniProtKB=F6YSY3	ENSECAG00000021795	Uncharacterized protein;unassigned;ortholog	SUBFAMILY NOT NAMED (PTHR35069:SF1)
HORSE|Ensembl=ENSECAG00000022264|UniProtKB=F6YVU3	ENSECAG00000022264	Uncharacterized protein;unassigned;ortholog	SUBFAMILY NOT NAMED (PTHR19433:SF109)	immunoglobulin receptor superfamily(PC00124)
HORSE|Ensembl=ENSECAG00000003116|UniProtKB=F6XQR9	ENSECAG00000003116	Uncharacterized protein;FAM122A;ortholog	PROTEIN FAM122A (PTHR22227:SF3)
HORSE|Ensembl=ENSECAG00000014661|UniProtKB=F7DJX1	ENSECAG00000014661	Uncharacterized protein;unassigned;ortholog	T-CELL RECEPTOR ALPHA CHAIN V REGION 2B4 (PTHR19343:SF3)
HORSE|Ensembl=ENSECAG00000019390|UniProtKB=F7BLT4	ENSECAG00000019390	Uncharacterized protein;unassigned;ortholog	SUBFAMILY NOT NAMED (PTHR23267:SF212)	immunoglobulin(PC00123)
HORSE|Ensembl=ENSECAG00000005168|UniProtKB=F6QRI1	ENSECAG00000005168	Olfactory receptor;OR1N1;ortholog	OLFACTORY RECEPTOR 1N1 (PTHR26451:SF218)
HORSE|Ensembl=ENSECAG00000021791|UniProtKB=F6Y9Z7	ENSECAG00000021791	Uncharacterized protein;RCBTB1;ortholog	RCC1 AND BTB DOMAIN-CONTAINING PROTEIN 1 (PTHR22870:SF224)	chromatin/chromatin-binding protein(PC00077);guanyl-nucleotide exchange factor(PC00113)
HORSE|Ensembl=ENSECAG00000013008|UniProtKB=F6SUK0	ENSECAG00000013008	Solute carrier organic anion transporter family member;LOC100068155;ortholog	SOLUTE CARRIER ORGANIC ANION TRANSPORTER FAMILY MEMBER-RELATED (PTHR11388:SF89)	protease inhibitor(PC00191);transporter(PC00227)
HORSE|Ensembl=ENSECAG00000002376|UniProtKB=F7AHA1	ENSECAG00000002376	Uncharacterized protein;CHRNG;ortholog	ACETYLCHOLINE RECEPTOR SUBUNIT GAMMA (PTHR18945:SF60)	GABA receptor(PC00023);acetylcholine receptor(PC00037)
HORSE|Ensembl=ENSECAG00000019943|UniProtKB=F6WDS4	ENSECAG00000019943	Uncharacterized protein;ATP7B;ortholog	COPPER-TRANSPORTING ATPASE 2 (PTHR43520:SF9)	cation transporter(PC00068);hydrolase(PC00121);ion channel(PC00133)
HORSE|Ensembl=ENSECAG00000021207|UniProtKB=F6U4J8	ENSECAG00000021207	Uncharacterized protein;THRAP3;ortholog	THYROID HORMONE RECEPTOR-ASSOCIATED PROTEIN 3 (PTHR15268:SF16)	transcription factor(PC00218)
HORSE|Ensembl=ENSECAG00000017670|UniProtKB=F6RC90	ENSECAG00000017670	Uncharacterized protein;TEKT2;ortholog	TEKTIN-2 (PTHR19960:SF7)	non-motor microtubule binding protein(PC00166)
HORSE|Ensembl=ENSECAG00000001581|UniProtKB=F7E027	ENSECAG00000001581	Uncharacterized protein;MAP7D1;ortholog	MAP7 DOMAIN-CONTAINING PROTEIN 1 (PTHR15073:SF2)	non-motor microtubule binding protein(PC00166)
HORSE|Ensembl=ENSECAG00000006897|UniProtKB=F6V6Z7	ENSECAG00000006897	Uncharacterized protein;LOC100071227;ortholog	OLFACTORY RECEPTOR 1L6 (PTHR26451:SF342)
HORSE|Ensembl=ENSECAG00000004472|UniProtKB=F6PRQ1	ENSECAG00000004472	Uncharacterized protein;unassigned;ortholog	SUBFAMILY NOT NAMED (PTHR19433:SF64)	immunoglobulin receptor superfamily(PC00124)
HORSE|Ensembl=ENSECAG00000003087|UniProtKB=F6XDD7	ENSECAG00000003087	Uncharacterized protein;unassigned;ortholog	LINE-1 RETROTRANSPOSABLE ELEMENT ORF2 PROTEIN (PTHR25952:SF199)
HORSE|Ensembl=ENSECAG00000020543|UniProtKB=F7E3S2	ENSECAG00000020543	Uncharacterized protein;unassigned;ortholog
HORSE|Ensembl=ENSECAG00000005762|UniProtKB=F7ASF5	ENSECAG00000005762	Olfactory receptor;OR1B1;ortholog	OLFACTORY RECEPTOR 1B1 (PTHR26451:SF95)
HORSE|Ensembl=ENSECAG00000001054|UniProtKB=F7CA18	ENSECAG00000001054	Olfactory receptor;LOC100071212;ortholog	OLFACTORY RECEPTOR (PTHR26451:SF102)
HORSE|Ensembl=ENSECAG00000024045|UniProtKB=F6YYY0	ENSECAG00000024045	Uncharacterized protein;EFHD1;ortholog	EF-HAND DOMAIN-CONTAINING PROTEIN D1 (PTHR13025:SF5)	calcium-binding protein(PC00060)
HORSE|Ensembl=ENSECAG00000000602|UniProtKB=F7CBW3	ENSECAG00000000602	Uncharacterized protein;unassigned;ortholog	T-CELL RECEPTOR ALPHA CHAIN V REGION PHDS58 (PTHR19367:SF5)	defense/immunity protein(PC00090)
HORSE|Ensembl=ENSECAG00000013358|UniProtKB=F6ZV98	ENSECAG00000013358	Uncharacterized protein;unassigned;ortholog	SUBFAMILY NOT NAMED (PTHR23267:SF154)	immunoglobulin(PC00123)
HORSE|Ensembl=ENSECAG00000021143|UniProtKB=F6VHN1	ENSECAG00000021143	Uncharacterized protein;unassigned;ortholog	T-CELL RECEPTOR ALPHA CHAIN V REGION 2B4 (PTHR19343:SF3)
HORSE|Ensembl=ENSECAG00000002493|UniProtKB=F6T9U3	ENSECAG00000002493	Uncharacterized protein;unassigned;ortholog
HORSE|Ensembl=ENSECAG00000015131|UniProtKB=F7C9X5	ENSECAG00000015131	Uncharacterized protein;unassigned;ortholog	SUBFAMILY NOT NAMED (PTHR19433:SF114)	immunoglobulin receptor superfamily(PC00124)
HORSE|Ensembl=ENSECAG00000016835|UniProtKB=F6YGQ9	ENSECAG00000016835	Uncharacterized protein;STXBP6;ortholog	EXOCYST COMPLEX COMPONENT 1-RELATED (PTHR16092:SF28)	transfer/carrier protein(PC00219)
HORSE|Ensembl=ENSECAG00000004075|UniProtKB=F6WXY0	ENSECAG00000004075	Olfactory receptor;LOC100071420;ortholog	OLFACTORY RECEPTOR (PTHR26453:SF302)
HORSE|Ensembl=ENSECAG00000006112|UniProtKB=F7BPZ3	ENSECAG00000006112	Uncharacterized protein;unassigned;ortholog	T-CELL RECEPTOR ALPHA CHAIN V REGION PY14 (PTHR19367:SF16)	defense/immunity protein(PC00090)
HORSE|Ensembl=ENSECAG00000020640|UniProtKB=F6UP05	ENSECAG00000020640	Uncharacterized protein;LOC100055606;ortholog	SUBFAMILY NOT NAMED (PTHR24271:SF15)	serine protease(PC00203)
HORSE|Ensembl=ENSECAG00000015934|UniProtKB=F6WBC8	ENSECAG00000015934	Uncharacterized protein;MAMDC2;ortholog	MAM DOMAIN-CONTAINING PROTEIN 2 (PTHR23282:SF1)
HORSE|Ensembl=ENSECAG00000002574|UniProtKB=F6VGA9	ENSECAG00000002574	Olfactory receptor;unassigned;ortholog	OLFACTORY RECEPTOR 1L1 (PTHR26451:SF39)
HORSE|Ensembl=ENSECAG00000011222|UniProtKB=F6ZLY8	ENSECAG00000011222	Uncharacterized protein;NGEF;ortholog	EPHEXIN-1 (PTHR12845:SF8)
HORSE|Ensembl=ENSECAG00000008550|UniProtKB=F6SFT5	ENSECAG00000008550	Uncharacterized protein;WBP11;ortholog	WW DOMAIN-BINDING PROTEIN 11 (PTHR13361:SF1)
HORSE|Ensembl=ENSECAG00000011197|UniProtKB=F6ZMQ3	ENSECAG00000011197	Uncharacterized protein;unassigned;ortholog	T-CELL RECEPTOR ALPHA CHAIN V REGION PHDS58 (PTHR19367:SF5)	defense/immunity protein(PC00090)
HORSE|Ensembl=ENSECAG00000023605|UniProtKB=F7CUZ2	ENSECAG00000023605	Uncharacterized protein;SERPINE3;ortholog	SERPIN E3 (PTHR11461:SF129)	serine protease inhibitor(PC00204)
HORSE|Ensembl=ENSECAG00000021497|UniProtKB=F6PZZ5	ENSECAG00000021497	Epithelial membrane protein 1;EMP1;ortholog	EPITHELIAL MEMBRANE PROTEIN 1 (PTHR10671:SF6)	cytoskeletal protein(PC00085)
HORSE|Ensembl=ENSECAG00000018321|UniProtKB=F7DAI8	ENSECAG00000018321	Uncharacterized protein;ALG11;ortholog	GDP-MAN:MAN(3)GLCNAC(2)-PP-DOL ALPHA-1,2-MANNOSYLTRANSFERASE (PTHR45919:SF1)
HORSE|Ensembl=ENSECAG00000005102|UniProtKB=F6R2T8	ENSECAG00000005102	Uncharacterized protein;C1orf216;ortholog	UPF0500 PROTEIN C1ORF216 (PTHR35673:SF1)
HORSE|Ensembl=ENSECAG00000006759|UniProtKB=F6ZIX5	ENSECAG00000006759	Uncharacterized protein;DLEU7;ortholog	LEUKEMIA-ASSOCIATED PROTEIN 7 (PTHR36961:SF1)
HORSE|Ensembl=ENSECAG00000013457|UniProtKB=F6ZM36	ENSECAG00000013457	Uncharacterized protein;CSF3R;ortholog	GRANULOCYTE COLONY-STIMULATING FACTOR RECEPTOR (PTHR23036:SF103)	cytokine(PC00083);defense/immunity protein(PC00090)
HORSE|Ensembl=ENSECAG00000005972|UniProtKB=F7A5Q0	ENSECAG00000005972	Uncharacterized protein;LOC100071258;ortholog	OLFACTORY RECEPTOR 1L6 (PTHR26451:SF342)
HORSE|Ensembl=ENSECAG00000004471|UniProtKB=F6RC21	ENSECAG00000004471	Uncharacterized protein;EIF4E3;ortholog	EUKARYOTIC TRANSLATION INITIATION FACTOR 4E TYPE 3 (PTHR11960:SF18)	translation initiation factor(PC00224)
HORSE|Ensembl=ENSECAG00000021075|UniProtKB=F6T955	ENSECAG00000021075	Uncharacterized protein;FGD6;ortholog	FYVE, RHOGEF AND PH DOMAIN-CONTAINING PROTEIN 6 (PTHR12673:SF12)	guanyl-nucleotide exchange factor(PC00113)
HORSE|Ensembl=ENSECAG00000007786|UniProtKB=F7CJ39	ENSECAG00000007786	Uncharacterized protein;KCNJ13;ortholog	INWARD RECTIFIER POTASSIUM CHANNEL 13 (PTHR11767:SF3)
HORSE|Ensembl=ENSECAG00000022971|UniProtKB=F6U8I4	ENSECAG00000022971	Uncharacterized protein;PLXNC1;ortholog	PLEXIN-C1 (PTHR22625:SF4)
HORSE|Ensembl=ENSECAG00000001330|UniProtKB=F6TEG1	ENSECAG00000001330	Olfactory receptor;OR5C1;ortholog	OLFACTORY RECEPTOR 5C1 (PTHR26452:SF119)
HORSE|Ensembl=ENSECAG00000003696|UniProtKB=F6WK52	ENSECAG00000003696	Uncharacterized protein;unassigned;ortholog	LINE-1 RETROTRANSPOSABLE ELEMENT ORF1 PROTEIN (PTHR11505:SF195)
HORSE|Ensembl=ENSECAG00000013770|UniProtKB=F7BN29	ENSECAG00000013770	Uncharacterized protein;INTS6;ortholog	INTEGRATOR COMPLEX SUBUNIT 6 (PTHR12957:SF23)	RNA helicase(PC00032)
HORSE|Ensembl=ENSECAG00000011697|UniProtKB=F7AJN5	ENSECAG00000011697	Uncharacterized protein;TMCC3;ortholog	TRANSMEMBRANE AND COILED-COIL DOMAINS PROTEIN 3 (PTHR17613:SF8)
HORSE|Ensembl=ENSECAG00000015137|UniProtKB=F7BZP9	ENSECAG00000015137	Uncharacterized protein;LOC100052951;ortholog	SUBFAMILY NOT NAMED (PTHR24271:SF15)	serine protease(PC00203)
HORSE|Ensembl=ENSECAG00000023062|UniProtKB=F6VBH5	ENSECAG00000023062	Uncharacterized protein;LOC100049805;ortholog	SUBFAMILY NOT NAMED (PTHR24271:SF15)	serine protease(PC00203)
HORSE|Ensembl=ENSECAG00000000266|UniProtKB=F7CCL3	ENSECAG00000000266	Uncharacterized protein;RYBP;ortholog	RING1 AND YY1-BINDING PROTEIN (PTHR12920:SF3)	transcription cofactor(PC00217)
HORSE|Ensembl=ENSECAG00000007943|UniProtKB=F7C335	ENSECAG00000007943	Uncharacterized protein;unassigned;ortholog	SUBFAMILY NOT NAMED (PTHR23267:SF297)	immunoglobulin(PC00123)
HORSE|Ensembl=ENSECAG00000019353|UniProtKB=F6ZCW9	ENSECAG00000019353	Olfactory receptor;LOC102147647;ortholog	OLFACTORY RECEPTOR 1N2 (PTHR26451:SF156)
HORSE|Ensembl=ENSECAG00000008850|UniProtKB=F6XI72	ENSECAG00000008850	Uncharacterized protein;OSCP1;ortholog	PROTEIN OSCP1 (PTHR21439:SF0)
HORSE|Ensembl=ENSECAG00000012927|UniProtKB=F7BHM0	ENSECAG00000012927	Uncharacterized protein;KIAA0319L;ortholog	DYSLEXIA-ASSOCIATED PROTEIN KIAA0319-LIKE PROTEIN (PTHR46182:SF3)
HORSE|Ensembl=ENSECAG00000013493|UniProtKB=F7BBB6	ENSECAG00000013493	Uncharacterized protein;USP40;ortholog	UBIQUITIN CARBOXYL-TERMINAL HYDROLASE 40 (PTHR24006:SF704)	cysteine protease(PC00081)
HORSE|Ensembl=ENSECAG00000023210|UniProtKB=F6VIR9	ENSECAG00000023210	Uncharacterized protein;unassigned;ortholog
HORSE|Ensembl=ENSECAG00000005647|UniProtKB=F7CUU1	ENSECAG00000005647	Olfactory receptor;unassigned;ortholog	SUBFAMILY NOT NAMED (PTHR26451:SF410)
HORSE|Ensembl=ENSECAG00000020187|UniProtKB=F7DBU9	ENSECAG00000020187	Uncharacterized protein;EIF4E2;ortholog	EUKARYOTIC TRANSLATION INITIATION FACTOR 4E TYPE 2 (PTHR11960:SF17)	translation initiation factor(PC00224)
HORSE|Ensembl=ENSECAG00000019992|UniProtKB=F7E0K7	ENSECAG00000019992	Uncharacterized protein;PIP5K1B;ortholog	PHOSPHATIDYLINOSITOL 4-PHOSPHATE 5-KINASE TYPE-1 BETA (PTHR23086:SF34)	kinase(PC00137)
HORSE|Ensembl=ENSECAG00000002783|UniProtKB=F6WX34	ENSECAG00000002783	Uncharacterized protein;VEZT;ortholog	VEZATIN (PTHR15989:SF5)
HORSE|Ensembl=ENSECAG00000015286|UniProtKB=F6VC36	ENSECAG00000015286	Uncharacterized protein;CHRND;ortholog	ACETYLCHOLINE RECEPTOR SUBUNIT DELTA (PTHR18945:SF61)	GABA receptor(PC00023);acetylcholine receptor(PC00037)
HORSE|Ensembl=ENSECAG00000013336|UniProtKB=F6ZP22	ENSECAG00000013336	Uncharacterized protein;ECEL1;ortholog	ENDOTHELIN-CONVERTING ENZYME-LIKE 1 (PTHR11733:SF195)	metalloprotease(PC00153)
HORSE|Ensembl=ENSECAG00000009557|UniProtKB=F6XLV5	ENSECAG00000009557	Uncharacterized protein;unassigned;ortholog	LINE-1 RETROTRANSPOSABLE ELEMENT ORF2 PROTEIN (PTHR19446:SF399)
HORSE|Ensembl=ENSECAG00000012207|UniProtKB=F6T620	ENSECAG00000012207	Uncharacterized protein;unassigned;ortholog	SUBFAMILY NOT NAMED (PTHR23267:SF212)	immunoglobulin(PC00123)
HORSE|Ensembl=ENSECAG00000009282|UniProtKB=F6XS64	ENSECAG00000009282	Uncharacterized protein;LOC100052689;ortholog	SUBFAMILY NOT NAMED (PTHR24271:SF15)	serine protease(PC00203)
HORSE|Ensembl=ENSECAG00000008428|UniProtKB=F6ZBL0	ENSECAG00000008428	Uncharacterized protein;CEP83;ortholog	CENTROSOMAL PROTEIN OF 83 KDA (PTHR23170:SF2)
HORSE|Ensembl=ENSECAG00000000858|UniProtKB=F7DT67	ENSECAG00000000858	Uncharacterized protein;unassigned;ortholog
HORSE|Ensembl=ENSECAG00000017481|UniProtKB=F6R2Q8	ENSECAG00000017481	Solute carrier organic anion transporter family member;SLCO1A2;ortholog	SOLUTE CARRIER ORGANIC ANION TRANSPORTER FAMILY MEMBER 1A2 (PTHR11388:SF16)	protease inhibitor(PC00191);transporter(PC00227)
HORSE|Ensembl=ENSECAG00000020556|UniProtKB=F7DZJ2	ENSECAG00000020556	Uncharacterized protein;unassigned;ortholog	SH3 DOMAIN-CONTAINING PROTEIN 21 (PTHR14167:SF28)	signaling molecule(PC00207)
HORSE|Ensembl=ENSECAG00000005623|UniProtKB=F7CI87	ENSECAG00000005623	Uncharacterized protein;LOC100071297;ortholog	OLFACTORY RECEPTOR 356 (PTHR26451:SF205)
HORSE|Ensembl=ENSECAG00000008465|UniProtKB=F6SCU3	ENSECAG00000008465	Uncharacterized protein;STRBP;ortholog	SPERMATID PERINUCLEAR RNA-BINDING PROTEIN (PTHR45762:SF1)	mRNA processing factor(PC00147)
HORSE|Ensembl=ENSECAG00000003027|UniProtKB=F6X1C1	ENSECAG00000003027	Uncharacterized protein;TFAP2E;ortholog	TRANSCRIPTION FACTOR AP-2-EPSILON (PTHR10812:SF13)	transcription factor(PC00218)
HORSE|Ensembl=ENSECAG00000004278|UniProtKB=F7AZF1	ENSECAG00000004278	Uncharacterized protein;LOC100071407;ortholog	OLFACTORY RECEPTOR 1L6 (PTHR26451:SF342)
HORSE|Ensembl=ENSECAG00000021615|UniProtKB=F6WL01	ENSECAG00000021615	Proteasome subunit beta type;PSMB2;ortholog	PROTEASOME SUBUNIT BETA TYPE-2 (PTHR11599:SF6)	protease(PC00190)
HORSE|Ensembl=ENSECAG00000015960|UniProtKB=F6UTS2	ENSECAG00000015960	Uncharacterized protein;MYCT1;ortholog	MYC TARGET PROTEIN 1 (PTHR14869:SF0)
HORSE|Ensembl=ENSECAG00000018505|UniProtKB=F7AWY4	ENSECAG00000018505	Olfactory receptor;LOC100071311;ortholog	OLFACTORY RECEPTOR 1L8 (PTHR26451:SF277)
HORSE|Ensembl=ENSECAG00000022221|UniProtKB=F6WHA9	ENSECAG00000022221	Uncharacterized protein;unassigned;ortholog	SUBFAMILY NOT NAMED (PTHR23267:SF6)	immunoglobulin(PC00123)
HORSE|Ensembl=ENSECAG00000000271|UniProtKB=F7DTH7	ENSECAG00000000271	Uncharacterized protein;APBA1;ortholog	AMYLOID BETA A4 PRECURSOR PROTEIN-BINDING FAMILY A MEMBER 1 (PTHR12345:SF14)	membrane trafficking regulatory protein(PC00151)
HORSE|Ensembl=ENSECAG00000011381|UniProtKB=F7B7D0	ENSECAG00000011381	Uncharacterized protein;TRIM13;ortholog	E3 UBIQUITIN-PROTEIN LIGASE TRIM13 (PTHR24103:SF609)
HORSE|Ensembl=ENSECAG00000009058|UniProtKB=F6YI10	ENSECAG00000009058	Uncharacterized protein;unassigned;ortholog	SUBFAMILY NOT NAMED (PTHR19339:SF2)
HORSE|Ensembl=ENSECAG00000008376|UniProtKB=F6UJL0	ENSECAG00000008376	Uncharacterized protein;unassigned;ortholog	PHOSPHATIDYLINOSITOL 3,4,5-TRISPHOSPHATE 3-PHOSPHATASE TPTE2-RELATED (PTHR12305:SF32)	protein phosphatase(PC00195)
HORSE|Ensembl=ENSECAG00000021814|UniProtKB=F6Y6K5	ENSECAG00000021814	Uncharacterized protein;unassigned;ortholog	OLFACTORY RECEPTOR 1L6 (PTHR26451:SF342)
HORSE|Ensembl=ENSECAG00000023385|UniProtKB=F6TIC1	ENSECAG00000023385	Uncharacterized protein;unassigned;ortholog	DOUBLESEX- AND MAB-3-RELATED TRANSCRIPTION FACTOR 1 (PTHR12322:SF70)
HORSE|Ensembl=ENSECAG00000012524|UniProtKB=F6RCY0	ENSECAG00000012524	Uncharacterized protein;FAM189A2;ortholog	PROTEIN FAM189A2 (PTHR17615:SF8)
HORSE|Ensembl=ENSECAG00000016360|UniProtKB=F6XDL3	ENSECAG00000016360	Phosphodiesterase;PDE3A;ortholog	PHOSPHODIESTERASE (PTHR11347:SF104)
HORSE|Ensembl=ENSECAG00000019174|UniProtKB=F7B0Q7	ENSECAG00000019174	Uncharacterized protein;FXN;ortholog	FRATAXIN, MITOCHONDRIAL (PTHR16821:SF2)	cation transporter(PC00068);kinase(PC00137)
HORSE|Ensembl=ENSECAG00000004214|UniProtKB=F6WWE9	ENSECAG00000004214	Uncharacterized protein;C12orf60;ortholog	SUBFAMILY NOT NAMED (PTHR36289:SF1)
HORSE|Ensembl=ENSECAG00000015678|UniProtKB=F6VRI4	ENSECAG00000015678	Uncharacterized protein;STK40;ortholog	SERINE/THREONINE-PROTEIN KINASE 40 (PTHR22961:SF16)	protein kinase(PC00193)
HORSE|Ensembl=ENSECAG00000024561|UniProtKB=F6RPI2	ENSECAG00000024561	Uncharacterized protein;unassigned;ortholog	LINE-1 RETROTRANSPOSABLE ELEMENT ORF2 PROTEIN (PTHR19446:SF399)
HORSE|Ensembl=ENSECAG00000022666|UniProtKB=F7BRY8	ENSECAG00000022666	Uncharacterized protein;LOC100052229;ortholog	SUBFAMILY NOT NAMED (PTHR24271:SF15)	serine protease(PC00203)
HORSE|Ensembl=ENSECAG00000014262|UniProtKB=F7CD47	ENSECAG00000014262	Uncharacterized protein;RNASEH2B;ortholog	RIBONUCLEASE H2 SUBUNIT B (PTHR13383:SF11)
HORSE|Ensembl=ENSECAG00000008721|UniProtKB=F6UCF8	ENSECAG00000008721	Uncharacterized protein;unassigned;ortholog	SUBFAMILY NOT NAMED (PTHR24271:SF15)	serine protease(PC00203)
HORSE|Ensembl=ENSECAG00000016219|UniProtKB=F6QI97	ENSECAG00000016219	Uncharacterized protein;KANK1;ortholog	KN MOTIF AND ANKYRIN REPEAT DOMAIN-CONTAINING PROTEIN 1 (PTHR24168:SF19)
HORSE|Ensembl=ENSECAG00000016916|UniProtKB=F6QW30	ENSECAG00000016916	Diacylglycerol kinase;DGKD;ortholog	DIACYLGLYCEROL KINASE DELTA (PTHR11255:SF30)
HORSE|Ensembl=ENSECAG00000012563|UniProtKB=F6SJQ2	ENSECAG00000012563	Uncharacterized protein;unassigned;ortholog	SUBFAMILY NOT NAMED (PTHR23267:SF154)	immunoglobulin(PC00123)
HORSE|Ensembl=ENSECAG00000008891|UniProtKB=F6Q1Q6	ENSECAG00000008891	Uncharacterized protein;NCDN;ortholog	NEUROCHONDRIN (PTHR13109:SF7)
HORSE|Ensembl=ENSECAG00000014036|UniProtKB=F7D4T8	ENSECAG00000014036	Uncharacterized protein;LOC100050598;ortholog	COBW DOMAIN-CONTAINING PROTEIN 1-RELATED (PTHR13748:SF31)
HORSE|Ensembl=ENSECAG00000012569|UniProtKB=F6SIS4	ENSECAG00000012569	Trafficking protein particle complex subunit;TRAPPC3;ortholog	TRAFFICKING PROTEIN PARTICLE COMPLEX SUBUNIT 3 (PTHR13048:SF2)
HORSE|Ensembl=ENSECAG00000013725|UniProtKB=F6ZSC8	ENSECAG00000013725	Uncharacterized protein;NEDD1;ortholog	PROTEIN NEDD1 (PTHR44414:SF1)
HORSE|Ensembl=ENSECAG00000015250|UniProtKB=F7DRZ3	ENSECAG00000015250	Uncharacterized protein;unassigned;ortholog	SUBFAMILY NOT NAMED (PTHR23267:SF6)	immunoglobulin(PC00123)
HORSE|Ensembl=ENSECAG00000009217|UniProtKB=F6WLC5	ENSECAG00000009217	NAD(P)(+)--arginine ADP-ribosyltransferase;ART4;ortholog	ECTO-ADP-RIBOSYLTRANSFERASE 4 (PTHR10339:SF1)
HORSE|Ensembl=ENSECAG00000000997|UniProtKB=F7AI90	ENSECAG00000003037	Uncharacterized protein;unassigned;ortholog	LINE-1 RETROTRANSPOSABLE ELEMENT ORF1 PROTEIN (PTHR11505:SF195)
HORSE|Ensembl=ENSECAG00000006946|UniProtKB=F6UGR3	ENSECAG00000006946	Olfactory receptor;LOC100071218;ortholog	SUBFAMILY NOT NAMED (PTHR26451:SF384)
HORSE|Ensembl=ENSECAG00000013586|UniProtKB=F6ZTU2	ENSECAG00000013586	Uncharacterized protein;VIP;ortholog	VIP PEPTIDES (PTHR11213:SF5)	neuropeptide(PC00162)
HORSE|Ensembl=ENSECAG00000011472|UniProtKB=F6ZLA4	ENSECAG00000011472	Uncharacterized protein;SPRYD7;ortholog	SPRY DOMAIN-CONTAINING PROTEIN 7 (PTHR20951:SF2)
HORSE|Ensembl=ENSECAG00000022002|UniProtKB=F6WKG5	ENSECAG00000022002	Uncharacterized protein;unassigned;ortholog	SUBFAMILY NOT NAMED (PTHR19339:SF2)
HORSE|Ensembl=ENSECAG00000015836|UniProtKB=F6UTA5	ENSECAG00000015836	NADH dehydrogenase [ubiquinone] 1 alpha subcomplex subunit 12;NDUFA12;ortholog	NADH DEHYDROGENASE [UBIQUINONE] 1 ALPHA SUBCOMPLEX SUBUNIT 12 (PTHR12910:SF2)
HORSE|Ensembl=ENSECAG00000012772|UniProtKB=F6PQM6	ENSECAG00000012772	Uncharacterized protein;unassigned;ortholog	SUBFAMILY NOT NAMED (PTHR19367:SF9)	defense/immunity protein(PC00090)
HORSE|Ensembl=ENSECAG00000003734|UniProtKB=F6Z3Q0	ENSECAG00000003734	Uncharacterized protein;TRAV9-1;ortholog	SUBFAMILY NOT NAMED (PTHR23267:SF346)	immunoglobulin(PC00123)
HORSE|Ensembl=ENSECAG00000008284|UniProtKB=F6TCE1	ENSECAG00000008284	Uncharacterized protein;KCNRG;ortholog	POTASSIUM CHANNEL REGULATORY PROTEIN (PTHR14499:SF5)	enzyme modulator(PC00095)
HORSE|Ensembl=ENSECAG00000014293|UniProtKB=F7A1M5	ENSECAG00000014293	Uncharacterized protein;TRAV10;ortholog	SUBFAMILY NOT NAMED (PTHR19433:SF103)	immunoglobulin receptor superfamily(PC00124)
HORSE|Ensembl=ENSECAG00000014365|UniProtKB=F7D5L0	ENSECAG00000014365	Diphthine--ammonia ligase;DPH6;ortholog	DIPHTHINE--AMMONIA LIGASE (PTHR12196:SF2)
